# Supplementary material for: Vitamin Bullets. Microencapsulated Feeds to Fortify Shellfish and Tackle Human Nutrient Deficiencies
Source: Front Nutr. 2020 Jul 20;7:102. doi: 10.3389/fnut.2020.00102 (PMC7379847; doi:10.3389/fnut.2020.00102)
Supplement: Supplementary file 1 [file Table_1.XLSX]

## Sheet: Sheet1
Vitamin A average			Vitamin D average
Size (μm)	% by no.		Size (μm)	% by no.
0.01	0		0.01	0
0.021	0		0.021	0
0.03	0		0.03	0
0.043	0		0.043	0
0.061	0		0.061	0
0.086	0		0.086	0
0.12	0		0.12	0
0.17	0		0.17	0
0.24	0		0.24	0
0.35	0.9		0.35	0.03
0.49	2.54		0.49	0.47
0.69	1.74		0.69	0.82
0.98	0.11		0.98	0.34
1.38	0		1.38	0.01
1.95	0		1.95	0
2.76	0		2.76	0
3.9	0		3.9	0
5.52	0.04		5.52	0.09
7.81	0.4		7.81	0.78
11.05	1.01		11.05	1.78
15.63	1.14		15.63	2.13
22.1	0.44		22.1	1.32
31.25	0.68		31.25	0.6
44.19	5.59		44.19	3.33
62.5	15.27		62.5	11.42
88.39	23.29		88.39	21.62
125	21.63		125	25.1
176.78	12.9		176.78	18.44
250	5.73		250	8.48
353.55	3.18		353.55	2.33
500	2.17		500	0.67
707.1	0.86		707.1	0.23
1000	0.17		1000	0.02
1414.21	0.14		1414.21	0
2000	0.08		2000	0
3000			3000
