# Supplementary material for: Vitamin Bullets. Microencapsulated Feeds to Fortify Shellfish and Tackle Human Nutrient Deficiencies
Source: Front Nutr. 2020 Jul 20;7:102. doi: 10.3389/fnut.2020.00102 (PMC7379847; doi:10.3389/fnut.2020.00102)
Supplement: Supplementary file 2 [file Table_2.XLSX]

## Sheet: Sheet1
Time (hours)	Feed concentration (%)	Total vitamin A in tank (µg)	Total vitamin D in tank (µg)	Vitamin A in oysters (µg/100g)	Vitamin D in oysters (µg/100g)	Yield vitamin A in oysters : tank (%)	Yield vitamin D in oysters : tank (%)
0	0	0	0	5	0.15	0	0
2	3	56301.6	5630.16	81	8.1	7.1934	7.1934
2	6	112603	11260.3	52	6	2.30899	2.66422
2	9	168905	16890.5	327	25	9.68001	7.40062
4	3	56301.6	5630.16	246	10	21.8466	8.88074
4	6	112603	11260.3	371	24	16.4738	10.6569
4	9	168905	16890.5	129	7.9	3.81872	2.3386
8	3	56301.6	5630.16	997	47	88.541	41.7395
8	6	112603	11260.3	375	23	16.6514	10.2129
8	9	168905	16890.5	339	19	10.0352	5.62447
16	3	56301.6	5630.16	685	57	60.8331	50.6202
16	6	112603	11260.3	512	31	22.7347	13.7652
16	9	168905	16890.5	543	37	16.0741	10.9529
32	3	56301.6	5630.16	389	39	34.5461	34.6349
32	6	112603	11260.3	560	79	24.8661	35.0789
32	9	168905	16890.5	959	65	28.3888	19.2416
32	0	0	0	5	0.15	0	0
